# Supplementary material for: Transcriptomic Analysis of Zebrafish TDP-43 Transgenic Lines
Source: Front Mol Neurosci. 2018 Dec 13;11:463. doi: 10.3389/fnmol.2018.00463 (PMC6301209; doi:10.3389/fnmol.2018.00463)
Supplement: Supplementary file 2 [file Data_Sheet_2.xlsx]

## Sheet: Sup table 1
Gene stable ID	Gene name	baseMean	p.value	Log2 FC	Gene description
ENSDARG00000102421	acp7	133.875	0.00247633	1.88	acid phosphatase 7, tartrate resistant (putative) [Source:ZFIN;Acc:ZDB-GENE-070615-9]
ENSDARG00000088634	adcy1b	81.4479	0.043441	2.03	adenylate cyclase 1b [Source:ZFIN;Acc:ZDB-GENE-100805-1]
ENSDARG00000041589	adprhl1	106.323	0.0013283	2.21	ADP-ribosylhydrolase like 1 [Source:ZFIN;Acc:ZDB-GENE-041010-126]
ENSDARG00000016412	agt	493.076	0.000166247	1.56	angiotensinogen [Source:ZFIN;Acc:ZDB-GENE-030131-1205]
ENSDARG00000028804	ankrd9	117.946	0.0225899	-1.42	ankyrin repeat domain 9 [Source:ZFIN;Acc:ZDB-GENE-041114-3]
ENSDARG00000096454	ap1m2	432.075	1.23969e-06	1.92	adaptor-related protein complex 1, mu 2 subunit [Source:ZFIN;Acc:ZDB-GENE-041114-20]
ENSDARG00000101324	apoa1b	37241.6	0.0189371	-0.98	apolipoprotein A-Ib [Source:ZFIN;Acc:ZDB-GENE-050302-172]
ENSDARG00000020866	apoa4b.2	1507.86	0.0135847	-1.05	apolipoprotein A-IV b, tandem duplicate 2 [Source:ZFIN;Acc:ZDB-GENE-030131-3143]
ENSDARG00000018881	apobec2a	413.3	0.0112162	-1.22	apolipoprotein B mRNA editing enzyme, catalytic polypeptide-like 2a [Source:ZFIN;Acc:ZDB-GENE-050306-15]
ENSDARG00000056511	arr3a	451.844	1.56354e-07	2.13	arrestin 3a, retinal (X-arrestin) [Source:ZFIN;Acc:ZDB-GENE-040718-102]
ENSDARG00000011998	bfsp2	1107.94	0.0232775	-1.04	beaded filament structural protein 2, phakinin [Source:ZFIN;Acc:ZDB-GENE-041212-58]
ENSDARG00000013430	bhmt	28402.8	0.011567	-1.01	betaine-homocysteine methyltransferase [Source:ZFIN;Acc:ZDB-GENE-030131-947]
ENSDARG00000098011	BX000438.2	144.393	0.00126115	-1.58
ENSDARG00000103816	BX537263.1	24.2706	0.00222876	0	ID no longer valid
ENSDARG00000015654	ca15a	153.883	5.75534e-08	-2.45	carbonic anhydrase XVa [Source:ZFIN;Acc:ZDB-GENE-070424-7]
ENSDARG00000102300	ca9	174.166	0.0277324	-1.34	carbonic anhydrase IX [Source:ZFIN;Acc:ZDB-GENE-080818-5]
ENSDARG00000102907	CABZ01072043.1	352.559	2.44881e-11	2.8	ID no longer valid
ENSDARG00000099425	CABZ01073265.1	1929.28	0.00358042	1.14	complement factor I [Source:NCBI gene;Acc:557557]
ENSDARG00000086356	CABZ01078944.1	409.685	3.59713e-13	2.82	ID no longer valid
ENSDARG00000079064	CABZ01079080.1	404.073	0.00295354	1.37
ENSDARG00000051762	CABZ01080568.1	1266.95	0.0100982	1.12
ENSDARG00000104937	CABZ01084323.1	2973.6	0.0298105	0.97	protein tyrosine phosphatase, receptor type D [Source:NCBI gene;Acc:100330629]
ENSDARG00000104615	CABZ01087568.1	760.9	0.0327494	1.06	ID no longer valid
ENSDARG00000099362	CABZ01088346.1	144.281	0.0298105	-1.49
ENSDARG00000100904	CABZ01109021.1	66.7902	0.00124389	2.93
ENSDARG00000103580	CABZ01110379.1	78.7304	0.0498258	1.91
ENSDARG00000100957	CABZ01113883.1	100.681	0.0278608	1.65	ID no longer valid
ENSDARG00000087641	cdh26.2	160.579	3.47235e-05	-1.93	cadherin 26, tandem duplicate 2 [Source:ZFIN;Acc:ZDB-GENE-100922-183]
ENSDARG00000041119	ceacam1	279.607	6.47668e-06	-1.76	carcinoembryonic antigen-related cell adhesion molecule 1 [Source:ZFIN;Acc:ZDB-GENE-010724-14]
ENSDARG00000104550	clcn2b	217.018	0.00861563	1.45	chloride channel, voltage-sensitive 2b [Source:ZFIN;Acc:ZDB-GENE-151006-1]
ENSDARG00000091618	cltcl1	300.675	0.0274179	1.25	clathrin, heavy chain-like 1 [Source:ZFIN;Acc:ZDB-GENE-130530-1029]
ENSDARG00000055527	cmn	1381.59	0.0472867	-0.96	calymmin [Source:ZFIN;Acc:ZDB-GENE-000208-9]
ENSDARG00000087843	cntn1a	428.581	5.105e-06	1.85	contactin 1a [Source:ZFIN;Acc:ZDB-GENE-030427-1]
ENSDARG00000098994	CR352263.1	1842.96	0.00171955	1.21
ENSDARG00000045768	cry1aa	322.876	0.0334477	1.14	cryptochrome circadian clock 1aa [Source:ZFIN;Acc:ZDB-GENE-010426-2]
ENSDARG00000030349	cryba2a	3574.97	0.011955	-1.03	crystallin, beta A2a [Source:ZFIN;Acc:ZDB-GENE-040625-8]
ENSDARG00000007576	crybb1l1	10047.7	0.0282154	-0.95	crystallin, beta B1, like 1 [Source:ZFIN;Acc:ZDB-GENE-100112-3]
ENSDARG00000087324	crygm2d1	2245.21	0.0204237	-1.01	crystallin, gamma M2d1 [Source:ZFIN;Acc:ZDB-GENE-050522-395]
ENSDARG00000057460	crygm2d13	3558.17	0.00418917	-1.1	crystallin, gamma M2d13 [Source:ZFIN;Acc:ZDB-GENE-040718-105]
ENSDARG00000087301	crygm2d14	566.085	0.000749221	-1.37	crystallin, gamma M2d14 [Source:ZFIN;Acc:ZDB-GENE-070822-20]
ENSDARG00000069826	crygm2d15	1088.15	0.00126115	-1.26	crystallin, gamma M2d15 [Source:ZFIN;Acc:ZDB-GENE-040718-322]
ENSDARG00000069817	crygm2d17	3421.09	0.00211763	-1.15	crystallin, gamma M2d17 [Source:ZFIN;Acc:ZDB-GENE-070720-9]
ENSDARG00000088687	crygm2d17	720.539	0.00505464	-1.19	ID no longer valid
ENSDARG00000086912	crygm2d18	1506.05	0.00102722	-1.23	ID no longer valid
ENSDARG00000076693	crygm2d19	3093.39	0.0286117	-0.97	ID no longer valid
ENSDARG00000086917	crygm2d2	1109.3	0.0426605	-0.98	crystallin, gamma M2d2 [Source:ZFIN;Acc:ZDB-GENE-060918-1]
ENSDARG00000091148	crygm2d20	2249.95	0.00204871	-1.17	crystallin, gamma M2d20 [Source:ZFIN;Acc:ZDB-GENE-070424-32]
ENSDARG00000087164	crygm2d4	1713.18	0.0185089	-1.03	crystallin, gamma M2d4 [Source:ZFIN;Acc:ZDB-GENE-060918-3]
ENSDARG00000073874	crygm2d6	611.163	0.0125582	-1.14	crystallin, gamma M2d6 [Source:ZFIN;Acc:ZDB-GENE-040625-145]
ENSDARG00000076572	crygm2d7	1213.86	0.00250553	-1.19	crystallin, gamma M2d7 [Source:ZFIN;Acc:ZDB-GENE-060918-5]
ENSDARG00000073750	crygm2d9	673.152	0.0101706	-1.15	crystallin, gamma M2d9 [Source:ZFIN;Acc:ZDB-GENE-081105-81]
ENSDARG00000096403	CT027638.1	380.562	1.01299e-42	0
ENSDARG00000096727	CT737227.1	242.052	0.000372082	-1.65
ENSDARG00000074306	ctslb	223.563	9.848e-23	-4.21	cathepsin Lb [Source:ZFIN;Acc:ZDB-GENE-980526-285]
ENSDARG00000095850	CU672266.1	223.157	0.000177368	1.96
ENSDARG00000045015	cyp27b1	57.6363	0.00120076	-2.24	cytochrome P450, family 27, subfamily B, polypeptide 1 [Source:ZFIN;Acc:ZDB-GENE-111005-2]
ENSDARG00000036832	cyt1l	15024.7	0.02384	-0.96	type I cytokeratin, enveloping layer, like [Source:ZFIN;Acc:ZDB-GENE-061026-4]
ENSDARG00000071877	dhrs7cb	594.331	5.09472e-08	-1.92	dehydrogenase/reductase (SDR family) member 7Cb [Source:ZFIN;Acc:ZDB-GENE-050522-226]
ENSDARG00000025703	dmgdh	8140.93	0.0101706	-1.03	dimethylglycine dehydrogenase [Source:ZFIN;Acc:ZDB-GENE-080227-8]
ENSDARG00000062632	duox	227.939	2.85805e-09	-2.45	dual oxidase [Source:ZFIN;Acc:ZDB-GENE-091117-14]
ENSDARG00000102474	dusp16	771.598	0.00221243	1.27	dual specificity phosphatase 16 [Source:ZFIN;Acc:ZDB-GENE-040426-2360]
ENSDARG00000060549	ecel1	473.893	9.56715e-17	3.23	endothelin converting enzyme-like 1 [Source:ZFIN;Acc:ZDB-GENE-130530-692]
ENSDARG00000100185	elovl7b	542.053	2.40344e-10	2.27	ELOVL fatty acid elongase 7b [Source:ZFIN;Acc:ZDB-GENE-030131-5485]
ENSDARG00000103398	fabp1b.2	97.6292	0.00151094	2.06	fatty acid binding protein 1b, liver, tandem duplicate 2 [Source:ZFIN;Acc:ZDB-GENE-100318-6]
ENSDARG00000006427	fabp2	761.095	0.000108513	-1.41	fatty acid binding protein 2, intestinal [Source:ZFIN;Acc:ZDB-GENE-991019-5]
ENSDARG00000071558	fblim1	304.282	1.19434e-08	2.41	filamin binding LIM protein 1 [Source:ZFIN;Acc:ZDB-GENE-061013-662]
ENSDARG00000105333	fbn1	224.537	2.56499e-11	3.21	ID no longer valid (fibrillin 1; ZFIN ID: ZDB-GENE-091204-466)
ENSDARG00000053973	fetub	7812.53	0.0408553	0.93	fetuin B [Source:ZFIN;Acc:ZDB-GENE-050208-4]
ENSDARG00000038056	fgfbp2b	1620.5	0.0305617	1	fibroblast growth factor binding protein 2b [Source:ZFIN;Acc:ZDB-GENE-070410-95]
ENSDARG00000028396	fkbp5	288.988	0.0340371	-1.08	FK506 binding protein 5 [Source:ZFIN;Acc:ZDB-GENE-030616-630]
ENSDARG00000076839	ftr86	309.575	0.00505464	1.41	finTRIM family, member 86 [Source:ZFIN;Acc:ZDB-GENE-060929-108]
ENSDARG00000042529	gnat2	146.675	0.020182	1.6	guanine nucleotide binding protein (G protein), alpha transducing activity polypeptide 2 [Source:ZFIN;Acc:ZDB-GENE-011128-10]
ENSDARG00000103543	gngt2b	168.565	0.00010275	2.38	guanine nucleotide binding protein (G protein), gamma transducing activity polypeptide 2b [Source:ZFIN;Acc:ZDB-GENE-091020-4]
ENSDARG00000103826	gpib	552.087	0.0175373	-1.14	glucose-6-phosphate isomerase b [Source:ZFIN;Acc:ZDB-GENE-020513-3]
ENSDARG00000023656	he1.1	1024.83	8.20302e-28	-3.46	hatching enzyme 1, tandem duplicate 1 [Source:ZFIN;Acc:ZDB-GENE-021211-3]
ENSDARG00000019122	he1.2	139.102	3.01953e-16	-3.48	hatching enzyme 1, tandem dupliate 2 [Source:ZFIN;Acc:ZDB-GENE-030131-2100]
ENSDARG00000055514	icn2	1700.76	4.51423e-08	-1.74	ictacalcin 2 [Source:ZFIN;Acc:ZDB-GENE-070822-9]
ENSDARG00000062788	irg1l	534.677	3.26593e-10	2.26	immunoresponsive gene 1, like [Source:ZFIN;Acc:ZDB-GENE-061103-301]
ENSDARG00000076294	klb	49.8976	0.0149992	-2.07	klotho beta [Source:ZFIN;Acc:ZDB-GENE-110909-4]
ENSDARG00000017624	krt4	209608	0.0286105	-0.94	keratin 4 [Source:ZFIN;Acc:ZDB-GENE-000607-83]
ENSDARG00000100181	lamp1a	423.827	2.70058e-05	1.73	lysosomal associated membrane protein 1a [Source:ZFIN;Acc:ZDB-GENE-030131-3708]
ENSDARG00000087377	lbh	465.569	1.11471e-22	3.96	limb bud and heart development, new ID: ENSDARG00000111701; ZFIN ID: ZDB-GENE-040426-1613
ENSDARG00000026759	ldlrb	698.131	0.000221074	1.42	low density lipoprotein receptor b [Source:ZFIN;Acc:ZDB-GENE-040426-1254]
ENSDARG00000007715	lgsn	380.766	0.022504	-1.19	lengsin, lens protein with glutamine synthetase domain [Source:ZFIN;Acc:ZDB-GENE-060312-26]
ENSDARG00000103069	LSAMP	162.454	0.0144817	1.6	limbic system associated membrane protein [Source:HGNC Symbol;Acc:HGNC:6705]
ENSDARG00000030215	matn1	1506.88	0.000596677	1.31	matrilin 1 [Source:ZFIN;Acc:ZDB-GENE-050307-3]
ENSDARG00000103934	megf8	86.1627	0.0414653	1.88	multiple EGF-like-domains 8 [Source:ZFIN;Acc:ZDB-GENE-090730-1]
ENSDARG00000024381	msto1	433.221	0.00736337	1.28	misato 1, mitochondrial distribution and morphology regulator [Source:ZFIN;Acc:ZDB-GENE-030131-6238]
ENSDARG00000041623	mt2	182.652	0.0277324	-1.27	metallothionein 2 [Source:ZFIN;Acc:ZDB-GENE-030131-4174]
ENSDARG00000082753	NC_002333.17	2618.75	3.33323e-18	-2.62
ENSDARG00000080337	NC_002333.4	4269.04	1.9657e-14	-2.26
ENSDARG00000099420	nme2b.2	20790.1	0.00505464	1.07	NME/NM23 nucleoside diphosphate kinase 2b, tandem duplicate 2 [Source:ZFIN;Acc:ZDB-GENE-000210-33]
ENSDARG00000075191	oacyl	149.398	0.0238013	-1.37	O-acyltransferase like [Source:ZFIN;Acc:ZDB-GENE-090710-2]
ENSDARG00000044861	opn1lw2	536.932	1.41309e-11	2.61	opsin 1 (cone pigments), long-wave-sensitive, 2 [Source:ZFIN;Acc:ZDB-GENE-040718-141]
ENSDARG00000097008	opn1mw1	117.065	5.75534e-08	4.02	opsin 1 (cone pigments), medium-wave-sensitive, 1 [Source:ZFIN;Acc:ZDB-GENE-990604-42]
ENSDARG00000045677	opn1sw1	277.585	2.04155e-13	3.58	opsin 1 (cone pigments), short-wave-sensitive 1 [Source:ZFIN;Acc:ZDB-GENE-991109-25]
ENSDARG00000017274	opn1sw2	116.635	5.75534e-08	3.91	opsin 1 (cone pigments), short-wave-sensitive 2 [Source:ZFIN;Acc:ZDB-GENE-990604-40]
ENSDARG00000093480	pamr1	617.337	6.39475e-14	2.72	peptidase domain containing associated with muscle regeneration 1 [Source:ZFIN;Acc:ZDB-GENE-100422-12]
ENSDARG00000079771	pea15	363.068	0.000688317	1.56	proliferation and apoptosis adaptor protein 15 [Source:ZFIN;Acc:ZDB-GENE-170119-2]
ENSDARG00000060797	pfkmb	735.968	0.0460659	-1	phosphofructokinase, muscle b [Source:ZFIN;Acc:ZDB-GENE-081114-1]
ENSDARG00000088589	ponzr3	111.362	1.22629e-06	-2.14	plac8 onzin related protein 3 [Source:ZFIN;Acc:ZDB-GENE-050506-38]
ENSDARG00000087440	ponzr4	94.7901	2.52689e-08	-2.56	plac8 onzin related protein 4 [Source:ZFIN;Acc:ZDB-GENE-050411-6]
ENSDARG00000024433	pvalb4	6941.6	0.00250553	1.13	parvalbumin 4 [Source:ZFIN;Acc:ZDB-GENE-040625-48]
ENSDARG00000071601	pvalb9	648.91	0.0182891	-1.08	parvalbumin 9 [Source:ZFIN;Acc:ZDB-GENE-030805-4]
ENSDARG00000081218	RF00002	699.461	4.68524e-47	-6.39
ENSDARG00000082321	RF00004	30.5252	0.00339803	-5.02
ENSDARG00000089617	RF00009	43.6591	4.65342e-05	-6.56
ENSDARG00000087732	RF00017	967.989	8.62228e-51	-6.02
ENSDARG00000003203	rhcga	42.9787	1.66658e-06	-3.43	Rh family, C glycoprotein a [Source:ZFIN;Acc:ZDB-GENE-070424-81]
ENSDARG00000002193	rho	875.143	0.000113843	1.5	rhodopsin [Source:ZFIN;Acc:ZDB-GENE-990415-271]
ENSDARG00000081270	rn7sk	258.971	1.32727e-19	-4.38	RNA, 7SK small nuclear [Source:ZFIN;Acc:ZDB-GENE-090323-1]
ENSDARG00000100513	rps27l	375.606	0.00247633	1.41	ribosomal protein S27 like [Source:ZFIN;Acc:ZDB-GENE-060331-65]
ENSDARG00000100353	si:ch1073-398f15.1	130.706	0.00341611	-1.76	si:ch1073-398f15.1 [Source:ZFIN;Acc:ZDB-GENE-141212-388]
ENSDARG00000091996	si:ch211-117m20.5	1635.82	0.000432375	-1.27	si:ch211-117m20.5 [Source:ZFIN;Acc:ZDB-GENE-030131-12]
ENSDARG00000056836	si:ch211-125o16.4	1560.21	0.00064277	-1.25	si:ch211-125o16.4 [Source:ZFIN;Acc:ZDB-GENE-131120-100]
ENSDARG00000104919	si:ch211-153b23.3	249.484	1.90211e-09	2.67	si:ch211-153b23.3 [Source:ZFIN;Acc:ZDB-GENE-141216-408]
ENSDARG00000077169	si:ch211-153b23.4	187.011	0.00155175	1.63	si:ch211-153b23.4 [Source:ZFIN;Acc:ZDB-GENE-030131-7332]
ENSDARG00000100582	si:ch211-195b11.3	4055.6	0.00341611	-1.11	si:ch211-195b11.3 [Source:ZFIN;Acc:ZDB-GENE-141222-6]
ENSDARG00000068947	si:ch211-264e16.1	164.78	9.81012e-05	-1.83	si:ch211-264e16.1 [Source:ZFIN;Acc:ZDB-GENE-060503-226]
ENSDARG00000100660	si:ch73-252i11.1	99.3318	4.02673e-07	3.37	si:ch73-252i11.1 [Source:ZFIN;Acc:ZDB-GENE-141210-7]
ENSDARG00000097523	si:ch73-364h19.1	121.45	0.000203325	2.39	si:ch73-364h19.1 [Source:ZFIN;Acc:ZDB-GENE-031010-45]
ENSDARG00000093120	si:dkey-117m1.4	1281.07	7.56813e-09	1.91	si:dkey-117m1.4 [Source:ZFIN;Acc:ZDB-GENE-090313-177]
ENSDARG00000103946	si:dkey-124l13.1	244.056	6.62516e-18	4.38	si:dkey-124l13.1 [Source:ZFIN;Acc:ZDB-GENE-141215-10]
ENSDARG00000056248	si:dkey-183i3.5	4510.38	0.00297663	-1.12	si:dkey-183i3.5 [Source:ZFIN;Acc:ZDB-GENE-030131-8568]
ENSDARG00000096712	si:dkey-193p11.2	223.288	0.00120076	-1.59	si:dkey-193p11.2 [Source:ZFIN;Acc:ZDB-GENE-030131-8407]
ENSDARG00000102364	si:dkey-202l22.6	601.175	3.99326e-13	-2.33	si:dkey-202l22.6 [Source:ZFIN;Acc:ZDB-GENE-131121-181]
ENSDARG00000089806	si:dkey-239j18.3	269.176	1.82771e-21	-3.66	si:dkey-239j18.3 [Source:ZFIN;Acc:ZDB-GENE-121214-39]
ENSDARG00000095744	si:dkey-269i1.4	124.762	1.12808e-14	-3.91	si:dkey-269i1.4 [Source:ZFIN;Acc:ZDB-GENE-121214-37]
ENSDARG00000100833	si:dkey-269i1.4	581.115	6.86785e-18	-2.86	si:dkey-269i1.4 [Source:ZFIN;Acc:ZDB-GENE-121214-37]
ENSDARG00000089750	si:dkey-26g8.5	127.503	0.000187438	-1.93	si:dkey-26g8.5 [Source:ZFIN;Acc:ZDB-GENE-121214-19]
ENSDARG00000053345	si:dkey-56i24.1	37.9853	0.0238013	-2.43	si:dkey-56i24.1 [Source:ZFIN;Acc:ZDB-GENE-081105-8]
ENSDARG00000093318	si:dkey-57a22.15	81.6004	0.0028626	-2.14	si:dkey-57a22.15 [Source:ZFIN;Acc:ZDB-GENE-081104-427]
ENSDARG00000100266	si:dkey-77p23.6	42.6883	1.333e-05	-6.53	ID no longer valid
ENSDARG00000105341	si:dkey-9l20.3	676.685	0.0408553	-1.03	si:dkey-9l20.3 [Source:ZFIN;Acc:ZDB-GENE-090313-369]
ENSDARG00000036237	slc27a2a	1682.37	9.19492e-05	-1.36	solute carrier family 27 (fatty acid transporter), member 2a [Source:ZFIN;Acc:ZDB-GENE-050706-104]
ENSDARG00000095826	smdt1a	316.836	3.34569e-05	1.89	single-pass membrane protein with aspartate-rich tail 1a [Source:ZFIN;Acc:ZDB-GENE-110411-114]
ENSDARG00000028663	tek	349.756	0.000203325	1.68	TEK tyrosine kinase, endothelial [Source:ZFIN;Acc:ZDB-GENE-990415-56]
ENSDARG00000103775	thbs1a	1237.6	4.83335e-06	1.58	thrombospondin 1a [Source:ZFIN;Acc:ZDB-GENE-120402-2]
ENSDARG00000071250	tmem79a	104.27	0.000203325	2.57	transmembrane protein 79a [Source:ZFIN;Acc:ZDB-GENE-060503-538]
ENSDARG00000101840	U3	47.5146	3.19118e-05	-5.67	ID no longer valid
ENSDARG00000087337	wu:fi09b08	39.748	0.000121606	-5.41	ID no longer valid
ENSDARG00000087953	wu:fi09b08	64.504	2.11626e-07	-6.12	ID no longer valid
ENSDARG00000104790	wu:fi09b08	1097.94	3.18778e-43	-5.01	ID no longer valid
ENSDARG00000004748	zgc:100868	727.816	4.14362e-05	1.51	zgc:100868 [Source:ZFIN;Acc:ZDB-GENE-040801-33]
ENSDARG00000094210	zgc:109934	205.678	5.15801e-06	-1.96	zgc:109934 [Source:ZFIN;Acc:ZDB-GENE-050522-428]
ENSDARG00000006588	zgc:111983	297.539	0.0225899	1.39	zgc:111983 [Source:ZFIN;Acc:ZDB-GENE-050417-335]
ENSDARG00000101200	zgc:112964	270.185	0.0258943	-1.18	zgc:112964 [Source:ZFIN;Acc:ZDB-GENE-050306-47]
ENSDARG00000011983	zgc:136908	200.959	0.017829	-1.38	zgc:136908 [Source:ZFIN;Acc:ZDB-GENE-060312-22]
ENSDARG00000055192	zgc:136930	3516.87	0.022504	-0.99	zgc:136930 [Source:ZFIN;Acc:ZDB-GENE-060312-16]
ENSDARG00000089382	zgc:158463	42710	5.24449e-68	-5.39	zgc:158463 [Source:ZFIN;Acc:ZDB-GENE-070410-9]
ENSDARG00000069192	zgc:163030	188.298	0.0016673	-1.53	zgc:163030 [Source:ZFIN;Acc:ZDB-GENE-060810-77]
ENSDARG00000104296	zgc:165508	94.7446	0.00535419	2.25	zgc:165508 [Source:ZFIN;Acc:ZDB-GENE-070719-4]
ENSDARG00000104713	zgc:165653	95.9941	0.0411605	1.72	zgc:165653 [Source:ZFIN;Acc:ZDB-GENE-070620-24]
ENSDARG00000075527	zgc:174154	50.7174	1.7378e-06	-3.5	zgc:174154 [Source:ZFIN;Acc:ZDB-GENE-071004-116]
ENSDARG00000094559	zgc:174855	449.036	3.64542e-22	-3.38	zgc:174855 [Source:ZFIN;Acc:ZDB-GENE-071004-74]
ENSDARG00000093584	zgc:193505	961.281	0.00548917	-1.14	zgc:193505 [Source:ZFIN;Acc:ZDB-GENE-030131-7103]
ENSDARG00000076221	zgc:198419	93.0156	3.14197e-09	-2.9	zgc:198419 [Source:ZFIN;Acc:ZDB-GENE-030131-7540]
ENSDARG00000102207	zgc:86738	185.967	0.0290364	-1.26	zgc:86738 [Source:ZFIN;Acc:ZDB-GENE-040625-151]
ENSDARG00000016343	zgc:92518	148.109	0.0125777	-1.49	zgc:92518 [Source:ZFIN;Acc:ZDB-GENE-040718-53]
